# Supplementary material for: Computational Design of Auxotrophy-Dependent Microbial Biosensors for Combinatorial Metabolic Engineering Experiments
Source: PLoS One. 2011 Jan 21;6(1):e16274. doi: 10.1371/journal.pone.0016274 (PMC3025009; doi:10.1371/journal.pone.0016274)
Supplement: Table S1 — The specific details of the predicted knockout combinations for each bio-sensor. (XLS) [file pone.0016274.s002.xls]

## Sheet: Table S1
Table S1: The specific details of the predicted knockout combinations for each bio-sensor
Chemical Name	number of knockouts	knocked reaction 1	knocked reaction 2	knocked reaction 3
meso-26-Diaminoheptanedioate	1	dihydrodipicolinate synthase
N-Acetyl-D-glucosamine	1	glutamine-fructose-6-phosphate transaminase
N-Acetyl-D-mannosamine	1	glutamine-fructose-6-phosphate transaminase
N-Acetylneuraminate	1	glutamine-fructose-6-phosphate transaminase
L-Arginine	1	argininosuccinate lyase
L-Asparagine	1	aspartate transaminase
L-Cysteine	1	serine O-acetyltransferase
Cytidine	1	CTP synthase (glutamine)
D-Glucosamine	1	glutamine-fructose-6-phosphate transaminase
L-Glutamine	1	glutamine synthetase
Guanine	1	GMP synthase
Hexadecanoate (n-C16:0)	1	Fatty acid biosynthesis (n-C16:0)
L-Histidine	2	histidinol-phosphatase	imidazoleglycerol-phosphate dehydratase
L-Isoleucine	1	2-aceto-2-hydroxybutanoate synthase
Lactose	1	phosphoglucomutase
L-Leucine	1	2-isopropylmalate synthase
L-Lysine	1	diaminopimelate decarboxylase
L-Methionine	1	homoserine O-succinyltransferase
Nicotinate	1	quinolinate synthase
Nicotinamide adenine dinucleotide	1	phosphoribosylpyrophosphate synthetase
NMN	1	phosphoribosylpyrophosphate synthetase
L-Phenylalanine	1	phenylalanine transaminase
L-Proline	1	pyrroline-5-carboxylate reductase
L-Serine	1	phosphoserine transaminase
Spermidine	1	methionine adenosyltransferase
Thymidine	1	thymidylate synthase
tetradecanoate (n-C14:0)	1	Fatty acid biosynthesis (n-C14:0)
L-Tyrosine	1	prephenate dehydrogenase
L-Valine	1	acetohydroxy acid isomeroreductase
D-Alanine	2	alanine racemase	alanine racemase (irreversible)
L-Arabinose	2	ribulose 5-phosphate 3-epimerase	transketolase
L-Aspartate	2	L-asparaginase	aspartate transaminase
D-Galactose	2	hexokinase (D-glucose:ATP)	phosphoglucomutase
D-Glyceraldehyde	2	glycerol-3-phosphate dehydrogenase (NADP)	glycerol transport via channel
Glycerol 3-phosphate	2	glycerol-3-phosphate dehydrogenase (NADP)	glycerol kinase
Glycerol	2	glycerol-3-phosphate dehydrogenase (NADP)	Glyceraldehyde facilitated diffusion
Indole	2	phosphoribosylanthranilate isomerase (irreversible)	L-tryptophan reversible transport via proton symport
Maltose	2	phosphoglucomutase	UDPglucose--hexose-1-phosphate uridylyltransferase
Maltohexaose	2	galactokinase	phosphoglucomutase
Maltopentaose	2	b-galactosidase	phosphoglucomutase
Maltotriose	2	b-galactosidase	phosphoglucomutase
Maltotetraose	2	galactokinase	phosphoglucomutase
Melibiose	2	Lactose transport via proton symport	phosphoglucomutase
Putrescine	2	Ornithine Decarboxylase	Urea transport via facilitate diffusion
L-Threonine	2	Threonine Aldolase	threonine synthase
L-Tryptophan	2	indole-3-glycerol-phosphate synthase	Indole transport via proton symport, reversible
D-Xylose	2	ribulose 5-phosphate 3-epimerase	transketolase
Adenine	3	adenosine kinase	adenylosuccinate synthase	purine-nucleoside phosphorylase (Adenosine)
Adenosine	3	adenine transport via proton symport (reversible)	fumarase	Succinate efflux via proton symport
D-Glucose 6-phosphate	3	D-glucose transport via PEP:Pyr PTS	hexokinase (D-glucose:ATP)	glucose-6-phosphate isomerase
Glycine	3	glycine hydroxymethyltransferase	Threonine Aldolase	L-threonine dehydrogenase
Guanosine	3	GMP synthase	guanine phosphoribosyltransferase	purine-nucleoside phosphorylase (Guanosine)
Ornithine	3	acetylornithine transaminase	arginine/ornithine antiporter	L-arginine transport via ABC system
