# Supplementary material for: Computational Design of Auxotrophy-Dependent Microbial Biosensors for Combinatorial Metabolic Engineering Experiments
Source: PLoS One. 2011 Jan 21;6(1):e16274. doi: 10.1371/journal.pone.0016274 (PMC3025009; doi:10.1371/journal.pone.0016274)
Supplement: Table S2 — Secretion rates of chemical as predicted by OptKnock and RobustKnock. (XLS) [file pone.0016274.s003.xls]

## Sheet: Table S2
Table S2: Secretion rates of chemical as predicted by OptKnock and RobustKnock
Chemical Name	max theoretical secretion rate (mmol/gr(DW)h)	secretion rate using optKnock	growth rate using optKnock	secretion rate using robustKnock	growth rate using robustKnock
1,5-Diaminopentane	7.72773	-6.89981e-12	0.917544	0	0.915404
4-Aminobutanoate	11.6487	5.60719	0.177011	0	0.938488
Acetate	27.4929	22.7326	0.145989	17.8685	0.144287
Acetaldehyde	19.9448	8.02802e-13	0.943059	0	0.867041
Adenine	6.26441	0.00636953	0.909932	0	0.897248
Adenosine	4.77184	0	0.635648	0	0.214536
2-Oxoglutarate	12	5.45599	0.177011	0	0.913708
D-Alanine	20	16.4632	0.161413	0	0.897248
L-Alanine	20	16.4632	0.161413	0	0.943059
L-Arginine	8.13805	0	0.879452	0	0.897248
L-Asparagine	15.4004	-2.01267e-12	0.892028	0	0.901252
Cytidine	5.87265	0.12837	0.925192	0.12837	0.925192
Dihydroxyacetone	18.233	9.77834	0.145989	7.45645	0.426304
Ethanol	20	17.3801	0.17073	17.1142	0.194434
Formate	46.0151	29.4956	0.177011	18.5783	0.168257
Fumarate	18.6115	8.79678	0.168304	6.17108	0.621505
D-Gluconate	9.93121	5.46083	0.240961	0	0.919995
L-Glutamate	11.5483	5.60719	0.177011	0	0.923286
Glycine	25.7016	0.193146	0.937832	0.193146	0.937832
D-Glyceraldehyde	9.65903	1.36424e-12	0.862915	0	0.897248
Glycerol	9.51351	2.73559e-12	0.940493	0	0.220226
Glycolate	26.7757	16.8216	0.177011	0.0471382	0.942765
Guanine	5.51642	2.8455e-13	0.943059	0	0.897248
L-Histidine	7.30703	0.676691	0.858418	0.676691	0.858418
Hypoxanthine	6.94737	0.00636953	0.909932	0	0.943059
L-Idonate	9.93121	5.46083	0.240961	2.93125	0.516969
L-Isoleucine	7.24094	3.6271e-13	0.857509	0	0.724642
Indole	5.25015	1.23378e-12	0.860936	0	0
Inosine	5.1617	1.04805e-13	0.943059	0	0.368723
D-lactate	20	17.5254	0.161413	3.23878	0.709442
L-Leucine	7.49767	5.79337	0.17073	0	0.756617
L-Lysine	7.72773	1.42109e-13	0.857509	0	0.897248
Ornithine	9.48041	0	0.889048	0	0.892028
L-Phenylalanine	5.33246	0.532736	0.849794	0.518174	0.826566
L-Proline	9.88817	6.70769e-13	0.929108	0	0.933506
Putrescine	9.57917	-5.24365e-13	0.853695	0	0.862989
Pyruvate	20	17.6196	0.161413	3.95145	0.727008
L-Serine	20	5.33125	0.642061	0	0.92506
Succinate	17.1429	8.79678	0.168304	1.91977	0.78303
L-Threonine	12.3361	7.13929e-13	0.705394	0	0.913325
Thymidine	5.09639	1.53757	0.656224	1.53757	0.656224
L-Tryptophan	4.35174	0	0.940338	0	0.859889
L-Tyrosine	5.53976	0.534822	0.853121	0.534822	0.853121
Uracil	13.9559	0.106394	0.932875	0.106394	0.932875
Urea	10.7469	0.0395453	0.941556	0.0395453	0.941556
Uridine	6.28173	6.43541e-13	0.861851	0	0.897248
L-Valine	10	8.23162	0.161413	0	0.897248
Xanthine	6.84444	0.282703	0.908868	0.282703	0.908868
Xanthosine	5.21071	0	0.834165	0	0.941556
