# Supplementary material for: Computational Design of Auxotrophy-Dependent Microbial Biosensors for Combinatorial Metabolic Engineering Experiments
Source: PLoS One. 2011 Jan 21;6(1):e16274. doi: 10.1371/journal.pone.0016274 (PMC3025009; doi:10.1371/journal.pone.0016274)
Supplement: Table S3 — Secretion rates of chemical (using different proxies) as predicted by OptKnock-proxy and RobustKnock-proxy. (XLS) [file pone.0016274.s004.xls]

## Sheet: Table S3
Table S3: Secretion rates of chemical (using different proxies) as predicted by OptKnock-proxy and RobustKnock-proxy
Chemical Name	max theoretical secretion rate	Proxy chemical name	number of knockouts	secretion rate using optKnock	knocked reaction 1 (optKnock)	knocked reaction 2 (optKnock)	knocked reaction 3 (optKnock)	robust minimal chemical secreted	knocked reaction 1 (robsutKnock)	knocked reaction 2 (robsutKnock)	knocked reaction 3 (robsutKnock)
Acetate	27.4929	Adenine	2	20	ATP synthase (four protons for one ATP)	methylenetetrahydrofolate dehydrogenase (NADP)		16.9434	ATP synthase (four protons for one ATP)	pyruvate formate lyase
Dihydroxyacetone	18.233	Adenine	2	1.49434	6-phosphogluconate dehydratase	triose-phosphate isomerase
Ethanol	20	Adenine	2	10.6689	cytochrome oxidase bd (ubiquinol-8: 2 protons)	cytochrome oxidase bo3 (ubiquinol-8: 2.5 protons)		10.6689	cytochrome oxidase bd (ubiquinol-8: 2 protons)	cytochrome oxidase bo3 (ubiquinol-8: 2.5 protons)
Formate	46.0151	Adenine	2	19.7073	ATP synthase (four protons for one ATP)	phosphoglycerate kinase		17.3244	cytochrome oxidase bd (ubiquinol-8: 2 protons)	cytochrome oxidase bo3 (ubiquinol-8: 2.5 protons)
Fumarate	18.6115	Adenine	2	9.01128	fumarate reductase	fumarase
Glycine	25.7016	Adenine	2	5.75152	Glycine Cleavage System	pyruvate formate lyase		5.75152	Glycine Cleavage System	pyruvate formate lyase
D-lactate	20	Adenine	2	8.5687	acetate kinase	Acetaldehyde dehydrogenase		1.30992	pyruvate dehydrogenase	pyruvate formate lyase
L-Leucine	7.49767	Adenine	2	1.72327	acetate kinase	citrate synthase
Pyruvate	20	Adenine	2	8.69008	pyruvate dehydrogenase	pyruvate formate lyase
Succinate	17.1429	Adenine	2	8.80311	fumarase	succinate:fumarate antiporter		8.80311	fumarase	succinate:fumarate antiporter
Thymidine	5.09639	Adenine	2	3.22447	homoserine dehydrogenase (NADPH)	methenyltetrahydrofolate cyclohydrolase
Acetate	27.4929	Adenosine	2	19.6348	ATP synthase (four protons for one ATP)	glyceraldehyde-3-phosphate dehydrogenase		14.5435	ATP synthase (four protons for one ATP)	phosphoglycerate kinase
Ethanol	20	Adenosine	2	9.63486	cytochrome oxidase bd (ubiquinol-8: 2 protons)	cytochrome oxidase bo3 (ubiquinol-8: 2.5 protons)		9.63486	cytochrome oxidase bd (ubiquinol-8: 2 protons)	cytochrome oxidase bo3 (ubiquinol-8: 2.5 protons)
Formate	46.0151	Adenosine	2	19.4783	ATP synthase (four protons for one ATP)	glyceraldehyde-3-phosphate dehydrogenase		15.9835	cytochrome oxidase bd (ubiquinol-8: 2 protons)	cytochrome oxidase bo3 (ubiquinol-8: 2.5 protons)
Fumarate	18.6115	Adenosine	2	6.41132	aspartate kinase	fumarase
Glycine	25.7016	Adenosine	2	4.40793	GAR transformylase-T	Glycine Cleavage System
D-lactate	20	Adenosine	2	1.67794	Acetaldehyde dehydrogenase	phosphotransacetylase		1.67794	acetate kinase	Acetaldehyde dehydrogenase
L-Leucine	7.49767	Adenosine	2	0.895238	citrate synthase	phosphotransacetylase
Pyruvate	20	Adenosine	2	2.68571	citrate synthase	phosphotransacetylase
Succinate	17.1429	Adenosine	2	6.22344	fumarase	succinate:fumarate antiporter		6.22344	fumarase	succinate:fumarate antiporter
Thymidine	5.09639	Adenosine	2	2.51808	aspartate kinase	methylenetetrahydrofolate dehydrogenase (NADP)
L-Tyrosine	5.53976	Adenosine	2	2.6274	phosphogluconate dehydrogenase	transketolase		2.6274	phosphogluconate dehydrogenase	transketolase
Acetate	27.4929	D-Alanine	2	17.6	ATP synthase (four protons for one ATP)	phosphoglycerate kinase		12	ATP synthase (four protons for one ATP)	glyceraldehyde-3-phosphate dehydrogenase
Formate	46.0151	D-Alanine	2	17.6	ATP synthase (four protons for one ATP)	phosphoglycerate kinase
Acetate	27.4929	L-Arginine	2	19.1	ATP synthase (four protons for one ATP)	glyceraldehyde-3-phosphate dehydrogenase		14.175	ATP synthase (four protons for one ATP)	phosphoglycerate kinase
Ethanol	20	L-Arginine	2	7.78889	cytochrome oxidase bd (ubiquinol-8: 2 protons)	cytochrome oxidase bo3 (ubiquinol-8: 2.5 protons)		7.78889	cytochrome oxidase bd (ubiquinol-8: 2 protons)	cytochrome oxidase bo3 (ubiquinol-8: 2.5 protons)
Formate	46.0151	L-Arginine	2	20	ATP synthase (four protons for one ATP)	phosphopentomutase		19.25	acetate kinase	ATP synthase (four protons for one ATP)
Fumarate	18.6115	L-Arginine	2	5.66333	fumarase	NAD(P) transhydrogenase		5.66333	fructose 6-phosphate aldolase	fumarase
Succinate	17.1429	L-Arginine	2	5.51623	fumarase	succinate:fumarate antiporter		5.51623	fumarase	succinate:fumarate antiporter
Acetate	27.4929	L-Asparagine	2	18.8	ATP synthase (four protons for one ATP)	glyceraldehyde-3-phosphate dehydrogenase		14.1	ATP synthase (four protons for one ATP)	phosphoglycerate kinase
Ethanol	20	L-Asparagine	2	7.58788	cytochrome oxidase bd (ubiquinol-8: 2 protons)	cytochrome oxidase bo3 (ubiquinol-8: 2.5 protons)		7.58788	cytochrome oxidase bd (ubiquinol-8: 2 protons)	cytochrome oxidase bo3 (ubiquinol-8: 2.5 protons)
Formate	46.0151	L-Asparagine	2	20	phosphoenolpyruvate carboxylase	thioredoxin reductase (NADPH)		20	ATP synthase (four protons for one ATP)	phosphotransacetylase
Acetate	27.4929	Cytidine	2	18.9846	ATP synthase (four protons for one ATP)	glyceraldehyde-3-phosphate dehydrogenase		14.0769	ATP synthase (four protons for one ATP)	glyceraldehyde-3-phosphate dehydrogenase
Ethanol	20	Cytidine	2	7.03186	cytochrome oxidase bd (ubiquinol-8: 2 protons)	cytochrome oxidase bo3 (ubiquinol-8: 2.5 protons)		7.03186	cytochrome oxidase bd (ubiquinol-8: 2 protons)	cytochrome oxidase bo3 (ubiquinol-8: 2.5 protons)
Formate	46.0151	Cytidine	2	19.5385	ATP synthase (four protons for one ATP)	phosphoglycerate kinase		15.9024	ATP synthase (four protons for one ATP)	phosphotransacetylase
Succinate	17.1429	Cytidine	2	4.27421	dihydoorotic acid dehydrogenase (quinone8)	succinate dehydrogenase
L-Tyrosine	5.53976	Cytidine	2	2.83624	phosphogluconate dehydrogenase	transaldolase
Acetate	27.4929	Glycine	2	19.2	ATP synthase (four protons for one ATP)	phosphoglycerate kinase		6.9	ATP synthase (four protons for one ATP)	phosphoserine phosphatase (L-serine)
Acetaldehyde	19.9448	Glycine	2	6.81412	Isocitrate lyase	serine O-acetyltransferase
Ethanol	20	Glycine	2	11.8545	cytochrome oxidase bd (ubiquinol-8: 2 protons)	cytochrome oxidase bo3 (ubiquinol-8: 2.5 protons)		11.8545	cytochrome oxidase bd (ubiquinol-8: 2 protons)	cytochrome oxidase bo3 (ubiquinol-8: 2.5 protons)
Formate	46.0151	Glycine	2	25.5262	ADP-D-glycero-D-manno-heptose epimerase	Isocitrate lyase		24.388	phosphoglycerate kinase	phosphoenolpyruvate synthase
Fumarate	18.6115	Glycine	2	4.42137	adenylsuccinate lyase	fumarase
Glycolate	26.7757	Glycine	2	8.51765	glycerate kinase	malate synthase
L-Histidine	7.30703	Glycine	2	5.66135	aspartate-semialdehyde dehydrogenase	formyltetrahydrofolate deformylase		5.66135	formyltetrahydrofolate deformylase	homoserine kinase
Succinate	17.1429	Glycine	2	4.25882	CDP-Diacylglycerol synthetase (Ecoli)	fumarase
Thymidine	5.09639	Glycine	2	4.4815	aspartate kinase	methylenetetrahydrofolate dehydrogenase (NADP)		4.4815	aspartate-semialdehyde dehydrogenase	methylenetetrahydrofolate dehydrogenase (NADP)
Urea	10.7469	Glycine	2	4.3912	adenylate kinase	Isocitrate lyase
Xanthine	6.84444	Glycine	2	0.914638	formyltetrahydrofolate deformylase	homoserine dehydrogenase (NADPH)		0.914638	formyltetrahydrofolate deformylase	homoserine dehydrogenase (NADPH)
15-Diaminopentane	7.72773	D-Glyceraldehyde	2	3.17457	glucose-6-phosphate isomerase	triose-phosphate isomerase
4-Aminobutanoate	11.6487	D-Glyceraldehyde	2	5	glucose-6-phosphate isomerase	triose-phosphate isomerase
Acetate	27.4929	D-Glyceraldehyde	2	19.6571	ATP synthase (four protons for one ATP)	phosphoglycerate kinase		16.4	2-Oxogluterate dehydrogenase	ATP synthase (four protons for one ATP)
Acetaldehyde	19.9448	D-Glyceraldehyde	2	5.38214	glucose-6-phosphate isomerase	triose-phosphate isomerase
Adenine	6.26441	D-Glyceraldehyde	2	1.79796	glucose-6-phosphate isomerase	triose-phosphate isomerase
2-Oxoglutarate	12	D-Glyceraldehyde	2	5	glucose-6-phosphate isomerase	triose-phosphate isomerase
D-Alanine	20	D-Glyceraldehyde	2	8.43653	glucose-6-phosphate isomerase	triose-phosphate isomerase
L-Alanine	20	D-Glyceraldehyde	2	8.43653	glucose-6-phosphate isomerase	triose-phosphate isomerase
L-Arginine	8.13805	D-Glyceraldehyde	2	2.79141	glucose-6-phosphate isomerase	triose-phosphate isomerase
L-Asparagine	15.4004	D-Glyceraldehyde	2	5.34719	glucose-6-phosphate isomerase	triose-phosphate isomerase
Ethanol	20	D-Glyceraldehyde	2	9.50617	acyl-[acyl-carrier-protein] synthetase (n-C16:0)	phosphotransacetylase		9.10535	acyl-[acyl-carrier-protein] synthetase (n-C16:0)	acetate kinase
Formate	46.0151	D-Glyceraldehyde	2	19.6571	ATP synthase (four protons for one ATP)	phosphoglycerate kinase
Fumarate	18.6115	D-Glyceraldehyde	2	7.30881	glucose-6-phosphate isomerase	triose-phosphate isomerase
L-Glutamate	11.5483	D-Glyceraldehyde	2	5	glucose-6-phosphate isomerase	triose-phosphate isomerase
Glycine	25.7016	D-Glyceraldehyde	2	10.1504	glucose-6-phosphate isomerase	triose-phosphate isomerase
Glycolate	26.7757	D-Glyceraldehyde	2	10	glucose-6-phosphate isomerase	triose-phosphate isomerase
Guanine	5.51642	D-Glyceraldehyde	2	1.5596	glucose-6-phosphate isomerase	triose-phosphate isomerase
Hypoxanthine	6.94737	D-Glyceraldehyde	2	1.93302	glucose-6-phosphate isomerase	triose-phosphate isomerase
L-Isoleucine	7.24094	D-Glyceraldehyde	2	2.98438	glucose-6-phosphate isomerase	triose-phosphate isomerase
D-lactate	20	D-Glyceraldehyde	2	8.43653	glucose-6-phosphate isomerase	triose-phosphate isomerase
L-Leucine	7.49767	D-Glyceraldehyde	2	3.33333	glucose-6-phosphate isomerase	triose-phosphate isomerase
L-Lysine	7.72773	D-Glyceraldehyde	2	3.17457	glucose-6-phosphate isomerase	triose-phosphate isomerase
Ornithine	9.48041	D-Glyceraldehyde	2	3.87724	glucose-6-phosphate isomerase	triose-phosphate isomerase
L-Proline	9.88817	D-Glyceraldehyde	2	4.07607	glucose-6-phosphate isomerase	triose-phosphate isomerase
Putrescine	9.57917	D-Glyceraldehyde	2	3.9251	glucose-6-phosphate isomerase	triose-phosphate isomerase
Pyruvate	20	D-Glyceraldehyde	2	10	glucose-6-phosphate isomerase	triose-phosphate isomerase
L-Serine	20	D-Glyceraldehyde	2	8.67418	glucose-6-phosphate isomerase	triose-phosphate isomerase
Succinate	17.1429	D-Glyceraldehyde	2	6.85513	glucose-6-phosphate isomerase	triose-phosphate isomerase		4.1696	acetate kinase	succinate dehyrdogenase
L-Threonine	12.3361	D-Glyceraldehyde	2	5.05751	glucose-6-phosphate isomerase	triose-phosphate isomerase
Uracil	13.9559	D-Glyceraldehyde	2	3.94003	glucose-6-phosphate isomerase	triose-phosphate isomerase
Urea	10.7469	D-Glyceraldehyde	2	3.2095	glucose-6-phosphate isomerase	triose-phosphate isomerase
L-Valine	10	D-Glyceraldehyde	2	4.21826	glucose-6-phosphate isomerase	triose-phosphate isomerase
Xanthine	6.84444	D-Glyceraldehyde	2	1.94214	glucose-6-phosphate isomerase	triose-phosphate isomerase
15-Diaminopentane	7.72773	Glycerol	2	2.7622	glucose-6-phosphate isomerase	triose-phosphate isomerase
4-Aminobutanoate	11.6487	Glycerol	2	4.4828	glucose-6-phosphate isomerase	triose-phosphate isomerase
Acetate	27.4929	Glycerol	2	19.6571	ATP synthase (four protons for one ATP)	phosphoglycerate kinase		16.4	ATP synthase (four protons for one ATP)	citrate synthase
Acetaldehyde	19.9448	Glycerol	2	5.16427	glucose-6-phosphate isomerase	triose-phosphate isomerase
Adenine	6.26441	Glycerol	2	1.71479	glucose-6-phosphate isomerase	triose-phosphate isomerase
2-Oxoglutarate	12	Glycerol	2	4.87602	glucose-6-phosphate isomerase	triose-phosphate isomerase
D-Alanine	20	Glycerol	2	7.34064	glucose-6-phosphate isomerase	triose-phosphate isomerase
L-Alanine	20	Glycerol	2	7.34064	glucose-6-phosphate isomerase	triose-phosphate isomerase
L-Arginine	8.13805	Glycerol	2	2.65119	glucose-6-phosphate isomerase	triose-phosphate isomerase
L-Asparagine	15.4004	Glycerol	2	5.13074	glucose-6-phosphate isomerase	triose-phosphate isomerase
Ethanol	20	Glycerol	2	8.83289	acyl-[acyl-carrier-protein] synthetase (n-C16:0)	phosphotransacetylase		8.83289	acyl-[acyl-carrier-protein] synthetase (n-C16:0)	phosphotransacetylase
Formate	46.0151	Glycerol	2	19.6571	ATP synthase (four protons for one ATP)	glyceraldehyde-3-phosphate dehydrogenase		17.2	ATP synthase (four protons for one ATP)	phosphotransacetylase
Fumarate	18.6115	Glycerol	2	6.38927	glucose-6-phosphate isomerase	triose-phosphate isomerase
L-Glutamate	11.5483	Glycerol	2	4.41164	glucose-6-phosphate isomerase	triose-phosphate isomerase
Glycine	25.7016	Glycerol	2	9.96	glucose-6-phosphate isomerase	triose-phosphate isomerase
Glycolate	26.7757	Glycerol	2	10	glucose-6-phosphate isomerase	triose-phosphate isomerase
Guanine	5.51642	Glycerol	2	1.49961	glucose-6-phosphate isomerase	triose-phosphate isomerase
Hypoxanthine	6.94737	Glycerol	2	1.84513	glucose-6-phosphate isomerase	triose-phosphate isomerase
L-Isoleucine	7.24094	Glycerol	2	2.60129	glucose-6-phosphate isomerase	triose-phosphate isomerase
D-lactate	20	Glycerol	2	7.34064	glucose-6-phosphate isomerase	triose-phosphate isomerase		2.65714	Acetaldehyde dehydrogenase	phosphotransacetylase
L-Leucine	7.49767	Glycerol	2	2.92823	glucose-6-phosphate isomerase	triose-phosphate isomerase
L-Lysine	7.72773	Glycerol	2	2.7622	glucose-6-phosphate isomerase	triose-phosphate isomerase
Ornithine	9.48041	Glycerol	2	3.38943	glucose-6-phosphate isomerase	triose-phosphate isomerase
L-Proline	9.88817	Glycerol	2	3.56325	glucose-6-phosphate isomerase	triose-phosphate isomerase
Putrescine	9.57917	Glycerol	2	3.43128	glucose-6-phosphate isomerase	triose-phosphate isomerase
Pyruvate	20	Glycerol	2	8.7847	glucose-6-phosphate isomerase	triose-phosphate isomerase
L-Serine	20	Glycerol	2	7.54742	glucose-6-phosphate isomerase	triose-phosphate isomerase
Succinate	17.1429	Glycerol	2	6.01125	glucose-6-phosphate isomerase	triose-phosphate isomerase		3.25405	acetate kinase	succinate dehyrdogenase
L-Threonine	12.3361	Glycerol	2	4.42865	glucose-6-phosphate isomerase	triose-phosphate isomerase
Uracil	13.9559	Glycerol	2	3.78054	glucose-6-phosphate isomerase	triose-phosphate isomerase
Urea	10.7469	Glycerol	2	3.34313	glucose-6-phosphate isomerase	triose-phosphate isomerase
L-Valine	10	Glycerol	2	3.67032	glucose-6-phosphate isomerase	triose-phosphate isomerase
Xanthine	6.84444	Glycerol	2	1.87633	glucose-6-phosphate isomerase	triose-phosphate isomerase
Acetate	27.4929	Guanine	2	20	ATP synthase (four protons for one ATP)	glycine hydroxymethyltransferase		16.76	ATP synthase (four protons for one ATP)	succinate dehydrogenase
D-Alanine	20	Guanine	2	0.689362	ATP synthase (four protons for one ATP)	pyruvate formate lyase
L-Alanine	20	Guanine	2	0.689362	ATP synthase (four protons for one ATP)	pyruvate formate lyase
Dihydroxyacetone	18.233	Guanine	2	3.55269	2-dehydro-3-deoxy-phosphogluconate aldolase	triose-phosphate isomerase		0.586395	glucose 6-phosphate dehydrogenase	triose-phosphate isomerase
Ethanol	20	Guanine	2	11.1706	cytochrome oxidase bd (ubiquinol-8: 2 protons)	cytochrome oxidase bo3 (ubiquinol-8: 2.5 protons)		10.157	acetate kinase	cytochrome oxidase bo3 (ubiquinol-8: 2.5 protons)
Formate	46.0151	Guanine	2	19.7447	ATP synthase (four protons for one ATP)	glyceraldehyde-3-phosphate dehydrogenase		10.8706	GAR transformylase-T	nucleoside-diphosphate kinase (ATP:dTDP)
Fumarate	18.6115	Guanine	2	3.77556	fumarase	methenyltetrahydrofolate cyclohydrolase
Glycine	25.7016	Guanine	2	5.12973	GAR transformylase-T	Glycine Cleavage System
D-lactate	20	Guanine	2	10.0466	Acetaldehyde dehydrogenase	phosphotransacetylase		9.95344	Acetaldehyde dehydrogenase	phosphotransacetylase
Pyruvate	20	Guanine	2	10	pyruvate dehydrogenase	pyruvate formate lyase
Succinate	17.1429	Guanine	2	7.70774	acetate kinase	fumarase
Thymidine	5.09639	Guanine	2	3.0368	aspartate-semialdehyde dehydrogenase	methenyltetrahydrofolate cyclohydrolase		3.0368	homoserine kinase	methylenetetrahydrofolate dehydrogenase (NADP)
L-Valine	10	Guanine	2	0.344681	ATP synthase (four protons for one ATP)	pyruvate formate lyase
Acetate	27.4929	L-Histidine	2	19.5385	ATP synthase (four protons for one ATP)	glyceraldehyde-3-phosphate dehydrogenase
Ethanol	20	L-Histidine	2	9.44336	cytochrome oxidase bd (ubiquinol-8: 2 protons)	cytochrome oxidase bo3 (ubiquinol-8: 2.5 protons)		9.44336	cytochrome oxidase bd (ubiquinol-8: 2 protons)	cytochrome oxidase bo3 (ubiquinol-8: 2.5 protons)
Formate	46.0151	L-Histidine	2	19.2615	ATP synthase (four protons for one ATP)	glyceraldehyde-3-phosphate dehydrogenase		15.5469	cytochrome oxidase bd (ubiquinol-8: 2 protons)	cytochrome oxidase bo3 (ubiquinol-8: 2.5 protons)
Fumarate	18.6115	L-Histidine	2	5.35118	fumarase	isocitrate dehydrogenase (NADP)
Glycine	25.7016	L-Histidine	2	6.29259	Glycine Cleavage System	succinate dehyrdogenase		6.29259	Glycine Cleavage System	succinate dehyrdogenase
D-lactate	20	L-Histidine	2	1.38621	Acetaldehyde dehydrogenase	phosphotransacetylase
L-Leucine	7.49767	L-Histidine	2	0.673333	citrate synthase	phosphotransacetylase
Pyruvate	20	L-Histidine	2	2.02	pyruvate dehydrogenase	pyruvate formate lyase		2.02	pyruvate dehydrogenase	pyruvate formate lyase
Succinate	17.1429	L-Histidine	2	5.21966	fumarase	succinate:fumarate antiporter		5.21966	fumarase	succinate:fumarate antiporter
L-Tyrosine	5.53976	L-Histidine	2	3.1877	phosphogluconate dehydrogenase	transketolase
Acetate	27.4929	L-Isoleucine	2	18.56	ATP synthase (four protons for one ATP)	glyceraldehyde-3-phosphate dehydrogenase		13.32	ATP synthase (four protons for one ATP)	phosphoglycerate kinase
Ethanol	20	L-Isoleucine	2	0.292683	cytochrome oxidase bd (ubiquinol-8: 2 protons)	cytochrome oxidase bo3 (ubiquinol-8: 2.5 protons)
Formate	46.0151	L-Isoleucine	2	19.52	ATP synthase (four protons for one ATP)	phosphoglycerate kinase		12.2341	cytochrome oxidase bd (ubiquinol-8: 2 protons)	cytochrome oxidase bo3 (ubiquinol-8: 2.5 protons)
Thymidine	5.09639	L-Isoleucine	2	3.04655	aspartate kinase	methylenetetrahydrofolate dehydrogenase (NADP)		3.04655	homoserine dehydrogenase (NADPH)	methenyltetrahydrofolate cyclohydrolase
Xanthine	6.84444	L-Isoleucine	2	4.46916	formyltetrahydrofolate deformylase	threonine synthase
15-Diaminopentane	7.72773	Indole	2	2.796	glucose-6-phosphate isomerase	transketolase
4-Aminobutanoate	11.6487	Indole	2	3.33333	glucose 6-phosphate dehydrogenase	transketolase
Acetate	27.4929	Indole	2	19.3455	ATP synthase (four protons for one ATP)	phosphoglycerate kinase		14.0727	ATP synthase (four protons for one ATP)	glyceraldehyde-3-phosphate dehydrogenase
Acetaldehyde	19.9448	Indole	2	5.95385	glucose-6-phosphate isomerase	transketolase
Adenine	6.26441	Indole	2	2.96094	glucose-6-phosphate isomerase	transketolase
2-Oxoglutarate	12	Indole	2	3.33333	glucose 6-phosphate dehydrogenase	transketolase
D-Alanine	20	Indole	2	6.66667	glucose-6-phosphate isomerase	transketolase
L-Alanine	20	Indole	2	6.66667	glucose 6-phosphate dehydrogenase	transketolase
L-Arginine	8.13805	Indole	2	2.9125	glucose-6-phosphate isomerase	transketolase
L-Asparagine	15.4004	Indole	2	5.38435	glucose-6-phosphate isomerase	transketolase
Dihydroxyacetone	18.233	Indole	2	6.10859	glucose-6-phosphate isomerase	transketolase
Ethanol	20	Indole	2	7.19059	cytochrome oxidase bd (ubiquinol-8: 2 protons)	cytochrome oxidase bo3 (ubiquinol-8: 2.5 protons)		7.19059	cytochrome oxidase bd (ubiquinol-8: 2 protons)	cytochrome oxidase bo3 (ubiquinol-8: 2.5 protons)
Formate	46.0151	Indole	2	20.7774	glucose-6-phosphate isomerase	transketolase		14.3812	cytochrome oxidase bd (ubiquinol-8: 2 protons)	cytochrome oxidase bo3 (ubiquinol-8: 2.5 protons)
Fumarate	18.6115	Indole	2	6.25455	glucose-6-phosphate isomerase	transketolase
L-Glutamate	11.5483	Indole	2	3.33333	glucose 6-phosphate dehydrogenase	transketolase
Glycine	25.7016	Indole	2	9.34074	glucose-6-phosphate isomerase	transketolase
D-Glyceraldehyde	9.65903	Indole	2	3.90253	glucose-6-phosphate isomerase	transketolase
Glycerol	9.51351	Indole	2	3.60425	glucose-6-phosphate isomerase	transketolase
Glycolate	26.7757	Indole	2	6.66667	glucose 6-phosphate dehydrogenase	transketolase
Guanine	5.51642	Indole	2	2.60973	glucose-6-phosphate isomerase	transketolase
Hypoxanthine	6.94737	Indole	2	3.17103	glucose-6-phosphate isomerase	transketolase
L-Isoleucine	7.24094	Indole	2	2.63774	glucose-6-phosphate isomerase	transketolase
D-lactate	20	Indole	2	6.66667	glucose 6-phosphate dehydrogenase	transketolase
L-Leucine	7.49767	Indole	2	2.22222	glucose 6-phosphate dehydrogenase	transketolase
L-Lysine	7.72773	Indole	2	2.796	glucose-6-phosphate isomerase	transketolase
Ornithine	9.48041	Indole	2	3.33333	glucose-6-phosphate isomerase	transketolase
L-Proline	9.88817	Indole	2	3.33333	glucose-6-phosphate isomerase	transketolase
Putrescine	9.57917	Indole	2	3.33333	glucose-6-phosphate isomerase	transketolase
Pyruvate	20	Indole	2	6.66667	glucose-6-phosphate isomerase	transketolase
L-Serine	20	Indole	2	6.66667	glucose 6-phosphate dehydrogenase	transketolase
Succinate	17.1429	Indole	2	5.88514	glucose-6-phosphate isomerase	transketolase
L-Threonine	12.3361	Indole	2	4.4736	glucose-6-phosphate isomerase	transketolase
Uracil	13.9559	Indole	2	5.24746	glucose-6-phosphate isomerase	transketolase
Urea	10.7469	Indole	2	5.42171	glucose-6-phosphate isomerase	transketolase
L-Valine	10	Indole	2	3.33333	glucose 6-phosphate dehydrogenase	transketolase
Xanthine	6.84444	Indole	2	3.22102	glucose-6-phosphate isomerase	transketolase
Acetate	27.4929	L-Leucine	2	17.6	ATP synthase (four protons for one ATP)	glyceraldehyde-3-phosphate dehydrogenase		12.4	ATP synthase (four protons for one ATP)	phosphoglycerate kinase
Adenine	6.26441	L-Leucine	2	1.37436	phosphotransacetylase	thioredoxin reductase (NADPH)
Ethanol	20	L-Leucine	2	2.08	cytochrome oxidase bd (ubiquinol-8: 2 protons)	cytochrome oxidase bo3 (ubiquinol-8: 2.5 protons)		2.08	cytochrome oxidase bd (ubiquinol-8: 2 protons)	cytochrome oxidase bo3 (ubiquinol-8: 2.5 protons)
Formate	46.0151	L-Leucine	2	18.4	ATP synthase (four protons for one ATP)	glyceraldehyde-3-phosphate dehydrogenase		8.05333	cytochrome oxidase bd (ubiquinol-8: 2 protons)	cytochrome oxidase bo3 (ubiquinol-8: 2.5 protons)
Glycine	25.7016	L-Leucine	2	3.97037	adenylsuccinate lyase	deoxyribose-phosphate aldolase
Guanine	5.51642	L-Leucine	2	1.36127	Malate dehydrogenase (ubiquinone 8 as acceptor)	thioredoxin reductase (NADPH)
Hypoxanthine	6.94737	L-Leucine	2	1.4585	CDP-Diacylglycerol synthetase (Ecoli)	thioredoxin reductase (NADPH)
Xanthine	6.84444	L-Leucine	2	1.55362	nucleoside-diphosphate kinase (ATP:CDP)	thioredoxin reductase (NADPH)
Acetate	27.4929	L-Lysine	2	18.56	ATP synthase (four protons for one ATP)	phosphoglycerate kinase		13.44	ATP synthase (four protons for one ATP)	phosphoglycerate kinase
Ethanol	20	L-Lysine	2	2.04	cytochrome oxidase bd (ubiquinol-8: 2 protons)	cytochrome oxidase bo3 (ubiquinol-8: 2.5 protons)		2.04	cytochrome oxidase bd (ubiquinol-8: 2 protons)	cytochrome oxidase bo3 (ubiquinol-8: 2.5 protons)
Formate	46.0151	L-Lysine	2	19.52	ATP synthase (four protons for one ATP)	glyceraldehyde-3-phosphate dehydrogenase		12.04	cytochrome oxidase bd (ubiquinol-8: 2 protons)	cytochrome oxidase bo3 (ubiquinol-8: 2.5 protons)
Acetate	27.4929	Ornithine	2	18.56	ATP synthase (four protons for one ATP)	glyceraldehyde-3-phosphate dehydrogenase		13.68	ATP synthase (four protons for one ATP)	phosphoglycerate kinase
Ethanol	20	Ornithine	2	6.02	cytochrome oxidase bd (ubiquinol-8: 2 protons)	cytochrome oxidase bo3 (ubiquinol-8: 2.5 protons)		6.02	cytochrome oxidase bd (ubiquinol-8: 2 protons)	cytochrome oxidase bo3 (ubiquinol-8: 2.5 protons)
Formate	46.0151	Ornithine	2	20	ATP synthase (four protons for one ATP)	phosphoglycerate kinase		16.02	cytochrome oxidase bd (ubiquinol-8: 2 protons)	cytochrome oxidase bo3 (ubiquinol-8: 2.5 protons)
Acetate	27.4929	L-Phenylalanine	2	19.04	ATP synthase (four protons for one ATP)	glyceraldehyde-3-phosphate dehydrogenase		13.656	ATP synthase (four protons for one ATP)	glyceraldehyde-3-phosphate dehydrogenase
Acetaldehyde	19.9448	L-Phenylalanine	2	0.0646154	Isocitrate lyase	transaldolase
Ethanol	20	L-Phenylalanine	2	5.62637	cytochrome oxidase bd (ubiquinol-8: 2 protons)	cytochrome oxidase bo3 (ubiquinol-8: 2.5 protons)		5.62637	cytochrome oxidase bd (ubiquinol-8: 2 protons)	cytochrome oxidase bo3 (ubiquinol-8: 2.5 protons)
Formate	46.0151	L-Phenylalanine	2	19.616	ATP synthase (four protons for one ATP)	glyceraldehyde-3-phosphate dehydrogenase		11.2527	cytochrome oxidase bd (ubiquinol-8: 2 protons)	cytochrome oxidase bo3 (ubiquinol-8: 2.5 protons)
L-Histidine	7.30703	L-Phenylalanine	2	3.11587	deoxyribose-phosphate aldolase	transketolase		3.11587	deoxyribose-phosphate aldolase	transketolase
Urea	10.7469	L-Phenylalanine	2	0.075	Isocitrate lyase	transketolase
Acetate	27.4929	L-Proline	2	18.2	ATP synthase (four protons for one ATP)	phosphoglycerate kinase		13.35	ATP synthase (four protons for one ATP)	phosphoglycerate kinase
Ethanol	20	L-Proline	2	5.025	cytochrome oxidase bd (ubiquinol-8: 2 protons)	cytochrome oxidase bo3 (ubiquinol-8: 2.5 protons)		5.025	cytochrome oxidase bd (ubiquinol-8: 2 protons)	cytochrome oxidase bo3 (ubiquinol-8: 2.5 protons)
Formate	46.0151	L-Proline	2	20	phosphoenolpyruvate carboxylase	transketolase		15.025	cytochrome oxidase bd (ubiquinol-8: 2 protons)	cytochrome oxidase bo3 (ubiquinol-8: 2.5 protons)
Acetate	27.4929	Putrescine	2	18.56	ATP synthase (four protons for one ATP)	glyceraldehyde-3-phosphate dehydrogenase		13.68	ATP synthase (four protons for one ATP)	phosphoglycerate kinase
Ethanol	20	Putrescine	2	5.81053	cytochrome oxidase bd (ubiquinol-8: 2 protons)	cytochrome oxidase bo3 (ubiquinol-8: 2.5 protons)		5.81053	cytochrome oxidase bd (ubiquinol-8: 2 protons)	cytochrome oxidase bo3 (ubiquinol-8: 2.5 protons)
Formate	46.0151	Putrescine	2	20	ATP synthase (four protons for one ATP)	NADH dehydrogenase (ubiquinone-8 & 3.5 protons)		15.8105	cytochrome oxidase bd (ubiquinol-8: 2 protons)	cytochrome oxidase bo3 (ubiquinol-8: 2.5 protons)
Fumarate	18.6115	Putrescine	2	5.71092	fumarase	Ornithine Decarboxylase
Urea	10.7469	Putrescine	2	8.21071	acetohydroxy acid isomeroreductase	Ornithine Decarboxylase		8.21071	cytochrome oxidase bd (ubiquinol-8: 2 protons)	Ornithine Decarboxylase
Acetate	27.4929	L-Serine	2	19.2	ATP synthase (four protons for one ATP)	glyceraldehyde-3-phosphate dehydrogenase		14	ATP synthase (four protons for one ATP)	phosphoglycerate kinase
Ethanol	20	L-Serine	2	10	cytochrome oxidase bd (ubiquinol-8: 2 protons)	cytochrome oxidase bo3 (ubiquinol-8: 2.5 protons)		10	cytochrome oxidase bd (ubiquinol-8: 2 protons)	cytochrome oxidase bo3 (ubiquinol-8: 2.5 protons)
Formate	46.0151	L-Serine	2	20	ATP synthase (four protons for one ATP)	phosphoglycerate kinase		14.8477	glyceraldehyde-3-phosphate dehydrogenase	phosphoglycerate mutase
Acetate	27.4929	L-Threonine	2	18.8	ATP synthase (four protons for one ATP)	glyceraldehyde-3-phosphate dehydrogenase		13.8	ATP synthase (four protons for one ATP)	glyceraldehyde-3-phosphate dehydrogenase
Ethanol	20	L-Threonine	2	2.76364	cytochrome oxidase bd (ubiquinol-8: 2 protons)	cytochrome oxidase bo3 (ubiquinol-8: 2.5 protons)		2.76364	cytochrome oxidase bd (ubiquinol-8: 2 protons)	cytochrome oxidase bo3 (ubiquinol-8: 2.5 protons)
Formate	46.0151	L-Threonine	2	20	ATP synthase (four protons for one ATP)	dihydrofolate reductase		15.2	acetate kinase	ATP synthase (four protons for one ATP)
L-Histidine	7.30703	L-Threonine	2	2.57509	formyltetrahydrofolate deformylase	homoserine kinase
Thymidine	5.09639	L-Threonine	2	3.67906	homoserine kinase	methenyltetrahydrofolate cyclohydrolase		3.67906	homoserine dehydrogenase (NADPH)	methenyltetrahydrofolate cyclohydrolase
Xanthine	6.84444	L-Threonine	2	2.80403	formyltetrahydrofolate deformylase	homoserine dehydrogenase (NADPH)		2.80403	formyltetrahydrofolate deformylase	homoserine kinase
Acetate	27.4929	Thymidine	2	18.8522	ATP synthase (four protons for one ATP)	phosphoglycerate kinase		13.7217	ATP synthase (four protons for one ATP)	phosphoglycerate kinase
Ethanol	20	Thymidine	2	4.0597	cytochrome oxidase bd (ubiquinol-8: 2 protons)	cytochrome oxidase bo3 (ubiquinol-8: 2.5 protons)		4.0597	cytochrome oxidase bd (ubiquinol-8: 2 protons)	cytochrome oxidase bo3 (ubiquinol-8: 2.5 protons)
Formate	46.0151	Thymidine	2	19.1652	ATP synthase (four protons for one ATP)	glyceraldehyde-3-phosphate dehydrogenase		11.6836	cytochrome oxidase bd (ubiquinol-8: 2 protons)	cytochrome oxidase bo3 (ubiquinol-8: 2.5 protons)
Glycine	25.7016	Thymidine	2	4.45639	Glycine Cleavage System	succinate dehydrogenase
Succinate	17.1429	Thymidine	2	3.90575	dihydoorotic acid dehydrogenase (quinone8)	succinate dehydrogenase
L-Tyrosine	5.53976	Thymidine	2	2.62324	phosphogluconate dehydrogenase	transaldolase
15-Diaminopentane	7.72773	L-Tryptophan	2	1.66667	glucose-6-phosphate isomerase	transketolase
4-Aminobutanoate	11.6487	L-Tryptophan	2	1.66667	glucose 6-phosphate dehydrogenase	transketolase
Acetate	27.4929	L-Tryptophan	2	19.2	ATP synthase (four protons for one ATP)	phosphoglycerate kinase		13.95	ATP synthase (four protons for one ATP)	glyceraldehyde-3-phosphate dehydrogenase
Acetaldehyde	19.9448	L-Tryptophan	2	3.33333	glucose-6-phosphate isomerase	transketolase
Adenine	6.26441	L-Tryptophan	2	2.04174	glucose-6-phosphate isomerase	transketolase
2-Oxoglutarate	12	L-Tryptophan	2	1.66667	glucose-6-phosphate isomerase	transketolase
D-Alanine	20	L-Tryptophan	2	3.33333	glucose 6-phosphate dehydrogenase	transketolase
L-Alanine	20	L-Tryptophan	2	3.33333	glucose-6-phosphate isomerase	transketolase
L-Arginine	8.13805	L-Tryptophan	2	1.66667	glucose-6-phosphate isomerase	transketolase
L-Asparagine	15.4004	L-Tryptophan	2	3.32557	glucose-6-phosphate isomerase	transketolase
Dihydroxyacetone	18.233	L-Tryptophan	2	3.33333	glucose 6-phosphate dehydrogenase	transketolase
Ethanol	20	L-Tryptophan	2	7.43226	cytochrome oxidase bd (ubiquinol-8: 2 protons)	cytochrome oxidase bo3 (ubiquinol-8: 2.5 protons)		7.43226	cytochrome oxidase bd (ubiquinol-8: 2 protons)	cytochrome oxidase bo3 (ubiquinol-8: 2.5 protons)
Formate	46.0151	L-Tryptophan	2	19.6	ATP synthase (four protons for one ATP)	glyceraldehyde-3-phosphate dehydrogenase		13.1527	cytochrome oxidase bd (ubiquinol-8: 2 protons)	cytochrome oxidase bo3 (ubiquinol-8: 2.5 protons)
Fumarate	18.6115	L-Tryptophan	2	3.33333	glucose 6-phosphate dehydrogenase	transketolase
L-Glutamate	11.5483	L-Tryptophan	2	1.66667	glucose-6-phosphate isomerase	transketolase
Glycine	25.7016	L-Tryptophan	2	5.68333	glucose-6-phosphate isomerase	transketolase
D-Glyceraldehyde	9.65903	L-Tryptophan	2	2.41631	glucose-6-phosphate isomerase	transketolase
Glycerol	9.51351	L-Tryptophan	2	2.22428	glucose-6-phosphate isomerase	transketolase
Glycolate	26.7757	L-Tryptophan	2	3.33333	glucose 6-phosphate dehydrogenase	transketolase
Guanine	5.51642	L-Tryptophan	2	1.96989	glucose-6-phosphate isomerase	transketolase
Hypoxanthine	6.94737	L-Tryptophan	2	2.14611	glucose-6-phosphate isomerase	transketolase
L-Isoleucine	7.24094	L-Tryptophan	2	1.61572	glucose-6-phosphate isomerase	transketolase
D-lactate	20	L-Tryptophan	2	3.33333	glucose 6-phosphate dehydrogenase	transketolase
L-Leucine	7.49767	L-Tryptophan	2	1.11111	glucose 6-phosphate dehydrogenase	transketolase
L-Lysine	7.72773	L-Tryptophan	2	1.66667	glucose-6-phosphate isomerase	transketolase
Ornithine	9.48041	L-Tryptophan	2	1.66667	glucose-6-phosphate isomerase	transketolase
L-Proline	9.88817	L-Tryptophan	2	1.66667	glucose 6-phosphate dehydrogenase	transketolase
Putrescine	9.57917	L-Tryptophan	2	1.66667	glucose 6-phosphate dehydrogenase	transketolase
Pyruvate	20	L-Tryptophan	2	3.33333	glucose-6-phosphate isomerase	transketolase
L-Serine	20	L-Tryptophan	2	3.33333	glucose-6-phosphate isomerase	transketolase
Succinate	17.1429	L-Tryptophan	2	3.33333	glucose-6-phosphate isomerase	transketolase
L-Threonine	12.3361	L-Tryptophan	2	2.74027	glucose-6-phosphate isomerase	transketolase
Uracil	13.9559	L-Tryptophan	2	3.23145	glucose-6-phosphate isomerase	transketolase
Urea	10.7469	L-Tryptophan	2	3.33333	glucose-6-phosphate isomerase	transketolase
L-Valine	10	L-Tryptophan	2	1.66667	glucose 6-phosphate dehydrogenase	transketolase
Xanthine	6.84444	L-Tryptophan	2	2.27997	glucose-6-phosphate isomerase	transketolase
Acetate	27.4929	L-Tyrosine	2	19.04	ATP synthase (four protons for one ATP)	phosphoglycerate kinase		13.728	ATP synthase (four protons for one ATP)	phosphoglycerate kinase
Acetaldehyde	19.9448	L-Tyrosine	2	0.987692	Isocitrate lyase	transaldolase
Ethanol	20	L-Tyrosine	2	7.08272	cytochrome oxidase bd (ubiquinol-8: 2 protons)	cytochrome oxidase bo3 (ubiquinol-8: 2.5 protons)
Formate	46.0151	L-Tyrosine	2	19.616	ATP synthase (four protons for one ATP)	glyceraldehyde-3-phosphate dehydrogenase		11.6649	cytochrome oxidase bd (ubiquinol-8: 2 protons)	cytochrome oxidase bo3 (ubiquinol-8: 2.5 protons)
L-Histidine	7.30703	L-Tyrosine	2	3.1877	transaldolase	thioredoxin reductase (NADPH)
Urea	10.7469	L-Tyrosine	2	1.14643	Isocitrate lyase	transketolase
Acetate	27.4929	L-Valine	2	17.6	ATP synthase (four protons for one ATP)	phosphoglycerate kinase		12	ATP synthase (four protons for one ATP)	glyceraldehyde-3-phosphate dehydrogenase
Formate	46.0151	L-Valine	2	17.6	ATP synthase (four protons for one ATP)	glyceraldehyde-3-phosphate dehydrogenase
